# Supplementary material for: Patterns of Variation in the Usage of Fatty Acid Chains among Classes of Ester and Ether Neutral Lipids and Phospholipids in the Queensland Fruit Fly
Source: Insects. 2023 Nov 14;14(11):873. doi: 10.3390/insects14110873 (PMC10672513; doi:10.3390/insects14110873)
Supplement: Supplementary file 1 [file insects-14-00873-s001.zip]

Archive with 1 entries (1 files):
- insects-2628162-supplementary materials.pdf
